# Supplementary material for: Prognostic value, immune signature and molecular mechanisms of the APOBEC family members APOBEC1, APOBEC3A, APOBEC3G and APOBEC3H in pancreatic adenocarcinoma
Source: Front Mol Biosci. 2022 Oct 20;9:1036287. doi: 10.3389/fmolb.2022.1036287 (PMC9631948; doi:10.3389/fmolb.2022.1036287)
Supplement: Supplementary file 1 [file Table2.XLSX]

## Sheet: Sheet1
24 genes with the strongest protein-protein interactions with the APOBEC family members APOBEC1, APOBEC3A, APOBEC3G and APOBEC3H.
#node1	node2	node1_string_id	node2_string_id	neighborhood_on_chromosome	gene_fusion	phylogenetic_cooccurrence	homology	coexpression	experimentally_determined_interaction	database_annotated	automated_textmining	combined_score
A1CF	APOBEC1	9606.ENSP00000378868	9606.ENSP00000229304	0	0	0	0	0.077	0.683	0.6	0.945	0.992
A1CF	APOBEC2	9606.ENSP00000378868	9606.ENSP00000244669	0	0	0	0	0	0	0.6	0.553	0.813
A1CF	APOBEC4	9606.ENSP00000378868	9606.ENSP00000310622	0	0	0	0	0	0	0.6	0.453	0.771
A1CF	APOBEC3B	9606.ENSP00000378868	9606.ENSP00000327459	0	0	0	0	0	0.06	0.6	0.315	0.719
A1CF	APOBEC3C	9606.ENSP00000378868	9606.ENSP00000355340	0	0	0	0	0	0.06	0.6	0.304	0.715
A1CF	APOBEC3H	9606.ENSP00000378868	9606.ENSP00000385741	0	0	0	0	0	0	0.6	0.348	0.728
A1CF	APOBEC3A	9606.ENSP00000378868	9606.ENSP00000384359	0	0	0	0	0	0.06	0.6	0.414	0.76
A1CF	APOBEC3G	9606.ENSP00000378868	9606.ENSP00000385057	0	0	0	0	0	0.06	0.72	0.419	0.833
APOBEC1	CUL5	9606.ENSP00000229304	9606.ENSP00000376808	0	0	0	0	0	0	0	0.565	0.565
APOBEC1	APOBEC3C	9606.ENSP00000229304	9606.ENSP00000355340	0	0.067	0	0.738	0	0	0.9	0.804	0.923
APOBEC1	APOBEC3H	9606.ENSP00000229304	9606.ENSP00000385741	0	0	0	0.688	0	0	0.9	0.802	0.924
APOBEC1	APOBEC3B	9606.ENSP00000229304	9606.ENSP00000327459	0	0	0	0.708	0.062	0	0.9	0.83	0.925
APOBEC1	APOBEC3A	9606.ENSP00000229304	9606.ENSP00000384359	0	0.065	0	0.693	0.053	0	0.9	0.874	0.929
APOBEC1	APOBEC2	9606.ENSP00000229304	9606.ENSP00000244669	0	0	0	0.66	0	0.297	0.9	0.898	0.948
APOBEC1	APOBEC4	9606.ENSP00000229304	9606.ENSP00000310622	0	0	0	0	0	0	0.9	0.889	0.988
APOBEC2	TCEB1	9606.ENSP00000244669	9606.ENSP00000478121	0	0	0	0	0	0	0	0.407	0.407
APOBEC2	TCEB2	9606.ENSP00000244669	9606.ENSP00000262306	0	0	0	0	0	0	0	0.449	0.449
APOBEC2	CUL5	9606.ENSP00000244669	9606.ENSP00000376808	0	0	0	0	0	0	0	0.589	0.589
APOBEC2	APOBEC3C	9606.ENSP00000244669	9606.ENSP00000355340	0	0	0	0.827	0	0	0.9	0.808	0.913
APOBEC2	APOBEC3A	9606.ENSP00000244669	9606.ENSP00000384359	0	0	0	0.763	0	0	0.9	0.838	0.919
APOBEC2	APOBEC3B	9606.ENSP00000244669	9606.ENSP00000327459	0	0	0	0.749	0	0	0.9	0.808	0.92
APOBEC2	APOBEC3H	9606.ENSP00000244669	9606.ENSP00000385741	0	0.015	0	0.686	0	0	0.9	0.804	0.924
APOBEC2	APOBEC4	9606.ENSP00000244669	9606.ENSP00000310622	0	0	0	0	0	0	0.9	0.912	0.99
APOBEC3A	TCEB2	9606.ENSP00000384359	9606.ENSP00000262306	0	0	0	0	0.062	0	0.6	0.268	0.701
APOBEC3A	RNF7	9606.ENSP00000384359	9606.ENSP00000273480	0	0	0	0	0.063	0	0.6	0.143	0.65
APOBEC3A	APOBEC4	9606.ENSP00000384359	9606.ENSP00000310622	0	0	0	0	0	0	0.9	0.833	0.982
APOBEC3A	APOBEC3B	9606.ENSP00000384359	9606.ENSP00000327459	0	0	0	0.98	0.118	0	0.9	0.905	0.909
APOBEC3A	APOBEC3C	9606.ENSP00000384359	9606.ENSP00000355340	0	0	0	0.846	0	0	0.9	0.87	0.913
APOBEC3A	CUL5	9606.ENSP00000384359	9606.ENSP00000376808	0	0	0	0	0	0	0.6	0.459	0.774
APOBEC3A	TCEB1	9606.ENSP00000384359	9606.ENSP00000478121	0	0	0	0	0.063	0	0.6	0.14	0.649
APOBEC3A	APOBEC3H	9606.ENSP00000384359	9606.ENSP00000385741	0	0	0	0.773	0	0	0.9	0.913	0.92
APOBEC3B	RBX1	9606.ENSP00000327459	9606.ENSP00000216225	0	0	0	0	0.063	0	0	0.407	0.421
APOBEC3B	TCEB2	9606.ENSP00000327459	9606.ENSP00000262306	0	0	0	0	0.062	0	0.6	0.394	0.753
APOBEC3B	RNF7	9606.ENSP00000327459	9606.ENSP00000273480	0	0	0	0	0.063	0	0.6	0.107	0.636
APOBEC3B	APOBEC4	9606.ENSP00000327459	9606.ENSP00000310622	0	0	0	0	0	0	0.9	0.787	0.977
APOBEC3B	TCEB1	9606.ENSP00000327459	9606.ENSP00000478121	0	0	0	0	0.063	0	0.6	0.503	0.797
APOBEC3B	CUL5	9606.ENSP00000327459	9606.ENSP00000376808	0	0	0	0	0	0	0.6	0.704	0.876
APOBEC3B	APOBEC3C	9606.ENSP00000327459	9606.ENSP00000355340	0	0	0	0.938	0.088	0	0.9	0.859	0.909
APOBEC3B	APOBEC3H	9606.ENSP00000327459	9606.ENSP00000385741	0	0	0	0.77	0	0	0.9	0.902	0.92
APOBEC3C	RBX1	9606.ENSP00000355340	9606.ENSP00000216225	0	0	0	0	0.063	0	0	0.397	0.41
APOBEC3C	TCEB2	9606.ENSP00000355340	9606.ENSP00000262306	0	0	0	0	0.062	0	0.6	0.557	0.819
APOBEC3C	RNF7	9606.ENSP00000355340	9606.ENSP00000273480	0	0	0	0	0.063	0	0.6	0.451	0.776
APOBEC3C	APOBEC4	9606.ENSP00000355340	9606.ENSP00000310622	0	0	0	0	0	0	0.9	0.807	0.979
APOBEC3C	TCEB1	9606.ENSP00000355340	9606.ENSP00000478121	0	0	0	0	0.063	0	0.6	0.505	0.798
APOBEC3C	CUL5	9606.ENSP00000355340	9606.ENSP00000376808	0	0	0	0	0	0	0.6	0.768	0.903
APOBEC3C	APOBEC3H	9606.ENSP00000355340	9606.ENSP00000385741	0	0	0	0.805	0.062	0	0.9	0.912	0.919
APOBEC3G	RBX1	9606.ENSP00000385057	9606.ENSP00000216225	0	0	0	0	0.063	0	0	0.531	0.542
APOBEC3G	TCEB2	9606.ENSP00000385057	9606.ENSP00000262306	0	0	0	0	0.093	0	0.6	0.936	0.974
APOBEC3G	RNF7	9606.ENSP00000385057	9606.ENSP00000273480	0	0	0	0	0.063	0.27	0.6	0.611	0.879
APOBEC3G	APOBEC4	9606.ENSP00000385057	9606.ENSP00000310622	0	0	0	0	0	0	0	0.811	0.811
APOBEC3G	CD2	9606.ENSP00000385057	9606.ENSP00000358490	0	0	0	0	0.15	0	0	0.896	0.908
APOBEC3G	CUL5	9606.ENSP00000385057	9606.ENSP00000376808	0	0	0	0	0.046	0	0.6	0.989	0.995
APOBEC3G	SMARCA4	9606.ENSP00000385057	9606.ENSP00000395654	0	0	0	0	0	0.058	0	0.939	0.94
APOBEC3G	TCEB1	9606.ENSP00000385057	9606.ENSP00000478121	0	0	0	0	0.081	0	0.6	0.87	0.948
APOBEC3H	TCEB2	9606.ENSP00000385741	9606.ENSP00000262306	0	0	0	0	0	0	0.6	0.632	0.846
APOBEC3H	RNF7	9606.ENSP00000385741	9606.ENSP00000273480	0	0	0	0	0	0	0.6	0.561	0.816
APOBEC3H	APOBEC4	9606.ENSP00000385741	9606.ENSP00000310622	0	0	0	0	0	0	0.9	0.806	0.979
APOBEC3H	CUL5	9606.ENSP00000385741	9606.ENSP00000376808	0	0	0	0	0	0	0.6	0.682	0.867
APOBEC3H	TCEB1	9606.ENSP00000385741	9606.ENSP00000478121	0	0	0	0	0	0	0.6	0.595	0.831
APOBEC4	TCEB2	9606.ENSP00000310622	9606.ENSP00000262306	0	0	0	0	0	0	0	0.413	0.413
APOBEC4	TCEB1	9606.ENSP00000310622	9606.ENSP00000478121	0	0	0	0	0	0	0	0.403	0.403
APOBEC4	CUL5	9606.ENSP00000310622	9606.ENSP00000376808	0	0	0	0	0	0	0	0.552	0.552
ARID1A	SMARCC1	9606.ENSP00000320485	9606.ENSP00000254480	0	0	0	0	0.33	0.951	0.9	0.985	0.999
ARID1A	SMARCD3	9606.ENSP00000320485	9606.ENSP00000262188	0	0	0	0	0.056	0.914	0.9	0.59	0.996
ARID1A	SMARCB1	9606.ENSP00000320485	9606.ENSP00000263121	0	0	0	0	0.084	0.981	0.9	0.907	0.999
ARID1A	SMARCC2	9606.ENSP00000320485	9606.ENSP00000267064	0	0	0	0	0.12	0.988	0.9	0.918	0.999
ARID1A	TERT	9606.ENSP00000320485	9606.ENSP00000309572	0	0	0	0	0	0	0	0.603	0.603
ARID1A	SMARCA4	9606.ENSP00000320485	9606.ENSP00000395654	0	0	0	0	0.243	0.992	0.9	0.991	0.999
CD2	CUL5	9606.ENSP00000358490	9606.ENSP00000376808	0	0	0	0	0	0	0	0.439	0.439
CUL5	RBX1	9606.ENSP00000376808	9606.ENSP00000216225	0	0	0	0	0.069	0.981	0.9	0.995	0.999
CUL5	NEDD8	9606.ENSP00000376808	9606.ENSP00000250495	0	0	0	0	0.066	0.978	0.8	0.99	0.999
CUL5	VHL	9606.ENSP00000376808	9606.ENSP00000256474	0	0	0	0	0	0.329	0	0.57	0.7
CUL5	TCEB2	9606.ENSP00000376808	9606.ENSP00000262306	0	0	0	0	0.048	0.984	0.9	0.995	0.999
CUL5	RNF7	9606.ENSP00000376808	9606.ENSP00000273480	0	0	0	0	0.062	0.98	0.9	0.994	0.999
CUL5	TCEB1	9606.ENSP00000376808	9606.ENSP00000478121	0	0	0	0	0.067	0.987	0.8	0.995	0.999
NEDD8	RBX1	9606.ENSP00000250495	9606.ENSP00000216225	0	0	0	0	0.272	0.894	0.9	0.988	0.999
NEDD8	RNF7	9606.ENSP00000250495	9606.ENSP00000273480	0	0	0	0	0.173	0.059	0.6	0.879	0.957
NEDD8	VHL	9606.ENSP00000250495	9606.ENSP00000256474	0	0	0	0	0	0.852	0.6	0.471	0.966
NEDD8	TCEB2	9606.ENSP00000250495	9606.ENSP00000262306	0	0	0	0	0.197	0.913	0.6	0.858	0.995
NEDD8	TCEB1	9606.ENSP00000250495	9606.ENSP00000478121	0	0	0	0	0.798	0.868	0.6	0.83	0.997
RBX1	RNF7	9606.ENSP00000216225	9606.ENSP00000273480	0	0	0	0.917	0.164	0.345	0.9	0.93	0.945
RBX1	TCEB2	9606.ENSP00000216225	9606.ENSP00000262306	0	0	0	0	0.205	0.937	0.9	0.995	0.999
RBX1	TCEB1	9606.ENSP00000216225	9606.ENSP00000478121	0	0	0	0	0.24	0.859	0.9	0.994	0.999
RBX1	VHL	9606.ENSP00000216225	9606.ENSP00000256474	0	0	0	0	0.049	0.974	0.9	0.943	0.999
RNF7	VHL	9606.ENSP00000273480	9606.ENSP00000256474	0	0	0	0	0.062	0.432	0	0.449	0.681
RNF7	TCEB2	9606.ENSP00000273480	9606.ENSP00000262306	0	0	0	0	0.122	0.707	0.9	0.975	0.999
RNF7	TCEB1	9606.ENSP00000273480	9606.ENSP00000478121	0	0	0	0	0.098	0.587	0.8	0.98	0.998
SMARCA4	SMARCC1	9606.ENSP00000395654	9606.ENSP00000254480	0	0	0	0	0.294	0.994	0.9	0.993	0.999
SMARCA4	VHL	9606.ENSP00000395654	9606.ENSP00000256474	0	0	0	0	0	0.8	0	0.125	0.817
SMARCA4	SMARCD3	9606.ENSP00000395654	9606.ENSP00000262188	0	0	0	0	0.065	0.962	0.9	0.989	0.999
SMARCA4	TCEB2	9606.ENSP00000395654	9606.ENSP00000262306	0	0	0	0	0	0.8	0	0.108	0.813
SMARCA4	SMARCB1	9606.ENSP00000395654	9606.ENSP00000263121	0	0	0	0	0.262	0.995	0.9	0.994	0.999
SMARCA4	SMARCC2	9606.ENSP00000395654	9606.ENSP00000267064	0	0	0	0	0.147	0.994	0.9	0.992	0.999
SMARCA4	TERT	9606.ENSP00000395654	9606.ENSP00000309572	0	0	0	0	0.063	0.501	0.9	0.991	0.999
SMARCA4	TCEB1	9606.ENSP00000395654	9606.ENSP00000478121	0	0	0	0	0	0.821	0	0.221	0.854
SMARCB1	SMARCC1	9606.ENSP00000263121	9606.ENSP00000254480	0	0	0	0	0.13	0.996	0.9	0.994	0.999
SMARCB1	SMARCD3	9606.ENSP00000263121	9606.ENSP00000262188	0	0	0	0	0.126	0.963	0.9	0.748	0.999
SMARCB1	SMARCC2	9606.ENSP00000263121	9606.ENSP00000267064	0	0	0	0	0.143	0.996	0.9	0.994	0.999
SMARCC1	SMARCC2	9606.ENSP00000254480	9606.ENSP00000267064	0	0	0	0.962	0.082	0.902	0.9	0.989	0.99
SMARCC1	SMARCD3	9606.ENSP00000254480	9606.ENSP00000262188	0	0	0	0	0.09	0.92	0.9	0.808	0.998
SMARCC2	SMARCD3	9606.ENSP00000267064	9606.ENSP00000262188	0	0	0	0	0.09	0.951	0.9	0.834	0.999
TCEB1	VHL	9606.ENSP00000478121	9606.ENSP00000256474	0	0	0	0	0	0.998	0.9	0.995	0.999
TCEB1	TCEB2	9606.ENSP00000478121	9606.ENSP00000262306	0	0	0	0	0.464	0.997	0.9	0.995	0.999
TCEB2	VHL	9606.ENSP00000262306	9606.ENSP00000256474	0	0	0	0	0	0.998	0.9	0.992	0.999
