# Supplementary material for: Prognostic value, immune signature and molecular mechanisms of the APOBEC family members APOBEC1, APOBEC3A, APOBEC3G and APOBEC3H in pancreatic adenocarcinoma
Source: Front Mol Biosci. 2022 Oct 20;9:1036287. doi: 10.3389/fmolb.2022.1036287 (PMC9631948; doi:10.3389/fmolb.2022.1036287)
Supplement: Supplementary file 2 [file Table3.XLSX]

## Sheet: Sheet1
Functional intensity scoring of 24 interacting genes.
Gene	Degree	Number of undirected edges
CUL5	15	15
TCEB1	14	14
TCEB2	14	14
APOBEC3B	12	12
APOBEC3C	12	12
APOBEC4	11	11
APOBEC3H	11	11
APOBEC3A	11	11
RNF7	11	11
APOBEC2	10	10
SMARCA4	10	10
APOBEC3G	9	9
RBX1	9	9
A1CF	8	8
APOBEC1	8	8
VHL	7	7
ARID1A	6	6
NEDD8	6	6
SMARCC1	5	5
SMARCD3	5	5
SMARCB1	5	5
SMARCC2	5	5
CD2	2	2
TERT	2	2
