# Supplementary material for: Prognostic value, immune signature and molecular mechanisms of the APOBEC family members APOBEC1, APOBEC3A, APOBEC3G and APOBEC3H in pancreatic adenocarcinoma
Source: Front Mol Biosci. 2022 Oct 20;9:1036287. doi: 10.3389/fmolb.2022.1036287 (PMC9631948; doi:10.3389/fmolb.2022.1036287)
Supplement: Supplementary file 5 [file Table1.XLSX]

## Sheet: Sheet1
APOBEC family members APOBEC1, APOBEC3A, APOBEC3G and APOBEC3H and its 600 co-expressed genes.
Gene	Spearman Correlation	P-value	FDR(BH)	Event_SD	Event_TD
APOBEC1	1	1e-31	1e-27	167	167
C17orf73	0.7329	2.934e-31	2.901e-27	167	157
TSPAN8	0.7281	1.112e-30	7.331e-27	167	177
PLA2G10	0.7258	2.074e-30	1.025e-26	167	176
NR1I2	0.7216	6.472e-30	2.56e-26	167	177
CLDN18	0.7192	1.223e-29	4.032e-26	167	175
CCDC109A	0.7104	1.184e-28	3.344e-25	167	178
BCAS1	0.7091	1.66e-28	4.103e-25	167	177
CAPN8	0.708	2.166e-28	4.758e-25	167	178
CYP2S1	0.7065	3.15e-28	6.229e-25	167	178
SLC44A4	0.7048	4.865e-28	8.538e-25	167	178
ERN2	0.7045	5.182e-28	8.538e-25	167	173
ANXA10	0.7	1.566e-27	2.212e-24	167	178
BTNL8	0.7	1.566e-27	2.212e-24	167	172
TRIM10	0.6949	5.395e-27	7.112e-24	167	172
CAPN5	0.6939	6.834e-27	8.446e-24	167	178
SDCBP2	0.693	8.325e-27	9.683e-24	167	178
LGALS4	0.692	1.062e-26	1.166e-23	167	178
HKDC1	0.6889	2.214e-26	2.304e-23	167	178
FAM108C1	0.6863	3.971e-26	3.927e-23	167	178
TRIM15	0.686	4.308e-26	4.057e-23	167	173
EPS8L3	0.6853	4.99e-26	4.485e-23	167	176
LRRC66	0.6847	5.741e-26	4.936e-23	167	178
GALNT6	0.6836	7.409e-26	6.104e-23	167	178
CALML4	0.6814	1.227e-25	9.707e-23	167	178
AGR2	0.6783	2.439e-25	1.855e-22	167	176
ABP1	0.6774	3.014e-25	2.207e-22	167	178
PRR15	0.6758	4.281e-25	3.023e-22	167	178
TFF1	0.6748	5.269e-25	3.593e-22	167	176
KALRN	0.6736	6.87e-25	4.491e-22	167	178
INPP1	0.6735	7.041e-25	4.491e-22	167	178
CGN	0.6727	8.321e-25	5.142e-22	167	178
TJP3	0.6703	1.413e-24	8.466e-22	167	178
FUT2	0.6684	2.106e-24	1.214e-21	167	178
SLC45A3	0.6683	2.149e-24	1.214e-21	167	178
NQO1	0.6679	2.348e-24	1.29e-21	167	178
BCL2L14	0.6669	2.895e-24	1.507e-21	167	177
MYO1A	0.6669	2.897e-24	1.507e-21	167	178
C9orf152	0.6659	3.59e-24	1.82e-21	167	177
SMAGP	0.6631	6.53e-24	3.228e-21	167	178
PLA2G4F	0.6598	1.294e-23	6.242e-21	167	177
GSDMB	0.6578	1.949e-23	9.175e-21	167	178
MTMR11	0.6576	2.024e-23	9.309e-21	167	178
REG4	0.6549	3.546e-23	1.594e-20	167	176
TSPAN3	0.6547	3.709e-23	1.63e-20	167	178
TRIM31	0.6544	3.903e-23	1.678e-20	167	176
IYD	0.6522	6.095e-23	2.511e-20	167	175
PRELID2	0.6519	6.463e-23	2.608e-20	167	178
FUT3	0.6509	7.896e-23	3.123e-20	167	177
TSPAN15	0.6502	9.091e-23	3.525e-20	167	178
GCNT3	0.647	1.727e-22	6.569e-20	167	178
AGR3	0.6459	2.159e-22	8.055e-20	167	175
TMC5	0.6444	2.862e-22	1.048e-19	167	178
GPR35	0.6431	3.726e-22	1.34e-19	167	178
METTL7B	0.6414	5.152e-22	1.819e-19	167	178
MOGAT3	0.6399	6.922e-22	2.401e-19	167	149
SLC22A18AS	0.6393	7.668e-22	2.614e-19	167	178
SULT1C2	0.6381	9.708e-22	3.254e-19	167	176
DQX1	0.6379	1.008e-21	3.324e-19	167	174
ST6GALNAC1	0.6369	1.229e-21	3.984e-19	167	178
C14orf176	0.6363	1.378e-21	4.396e-19	167	178
BCL2L15	0.636	1.453e-21	4.561e-19	167	178
PLS1	0.6347	1.87e-21	5.776e-19	167	178
ADAP1	0.6338	2.183e-21	6.641e-19	167	178
GPX2	0.6334	2.353e-21	7.05e-19	167	178
TCF7L2	0.633	2.55e-21	7.525e-19	167	178
LPAR5	0.632	3.056e-21	8.887e-19	167	178
CEACAM6	0.6318	3.198e-21	9.126e-19	167	176
CREB3L1	0.6317	3.231e-21	9.126e-19	167	178
SRC	0.6312	3.595e-21	1.001e-18	167	178
MAPK3	0.6292	5.185e-21	1.424e-18	167	178
SEMA4G	0.6291	5.299e-21	1.435e-18	167	178
CCRL2	0.6284	5.962e-21	1.593e-18	167	178
PRR15L	0.6284	6.049e-21	1.595e-18	167	178
STYK1	0.6269	7.888e-21	2.052e-18	167	176
CLRN3	0.6262	8.992e-21	2.309e-18	167	178
FAM83E	0.626	9.291e-21	2.355e-18	167	178
RAPGEFL1	0.6255	1.013e-20	2.536e-18	167	178
TMPRSS2	0.6253	1.061e-20	2.609e-18	167	177
FA2H	0.6253	1.069e-20	2.609e-18	167	178
FUT6	0.6238	1.401e-20	3.378e-18	167	176
C1orf106	0.6234	1.501e-20	3.575e-18	167	177
CTSE	0.6222	1.87e-20	4.403e-18	167	177
EFNA2	0.6211	2.26e-20	5.258e-18	167	169
FUT4	0.6206	2.458e-20	5.651e-18	167	178
POF1B	0.6197	2.923e-20	6.643e-18	167	178
TRIM40	0.6191	3.243e-20	7.288e-18	167	139
FER1L6	0.6178	4.065e-20	9.031e-18	167	175
C19orf21	0.6177	4.163e-20	9.147e-18	167	178
ELF3	0.6176	4.241e-20	9.216e-18	167	178
LPCAT4	0.6169	4.75e-20	1.021e-17	167	178
TSPO2	0.6163	5.318e-20	1.131e-17	167	166
TM4SF5	0.615	6.727e-20	1.405e-17	167	175
ARL6IP1	0.615	6.749e-20	1.405e-17	167	178
CDHR5	0.6136	8.562e-20	1.764e-17	167	177
GALNT4	0.6129	9.681e-20	1.974e-17	167	178
IHH	0.6127	9.969e-20	2.011e-17	167	178
MYO7B	0.6123	1.08e-19	2.157e-17	167	178
KCNK1	0.6109	1.366e-19	2.702e-17	167	178
BAIAP2L2	0.6101	1.584e-19	3.101e-17	167	178
APOBEC3A	1	1e-12	1e-08	177	177
FCGR3B	0.498	1e-12	1e-08	177	177
MAP3K8	0.4929	1e-12	1e-08	177	178
S100A8	0.482	7.934e-12	3.339e-08	177	178
MEFV	0.4832	8.442e-12	3.339e-08	177	176
LILRA5	0.4786	1.421e-11	4.682e-08	177	178
CLEC4D	0.4498	3.005e-10	7.428e-07	177	162
GPR109B	0.4459	4.448e-10	9.448e-07	177	176
GZMB	0.4491	4.778e-10	9.448e-07	177	178
LILRA3	0.4391	8.723e-10	1.424e-06	177	159
BCL2A1	0.4425	9.192e-10	1.424e-06	177	178
ZBP1	0.4384	9.36e-10	1.424e-06	177	178
CCL11	0.4346	1.344e-09	1.898e-06	177	176
SIGLEC1	0.4349	1.907e-09	2.514e-06	177	178
CEACAM3	0.4261	3.022e-09	3.734e-06	177	172
CREM	0.4223	4.319e-09	5.024e-06	177	178
IL6	0.4243	5.099e-09	5.602e-06	177	178
AQP9	0.4183	6.235e-09	6.237e-06	177	178
LAP3	0.4219	6.308e-09	6.237e-06	177	178
SPATC1	0.4172	6.922e-09	6.518e-06	177	172
CSF3R	0.4178	9.1e-09	7.699e-06	177	178
MMP25	0.414	9.247e-09	7.699e-06	177	178
LILRB2	0.4174	9.459e-09	7.699e-06	177	178
ICOS	0.4134	9.734e-09	7.699e-06	177	174
LAG3	0.4155	1.116e-08	8.217e-06	177	178
GBP1	0.4154	1.122e-08	8.217e-06	177	178
CTLA4	0.4097	1.355e-08	9.567e-06	177	177
ICAM1	0.4125	1.449e-08	9.774e-06	177	178
SDS	0.4122	1.483e-08	9.774e-06	177	178
GBP5	0.4115	1.577e-08	1.006e-05	177	178
CXCR1	0.4073	1.683e-08	1.021e-05	177	176
HAS1	0.4069	1.734e-08	1.021e-05	177	174
TNIP3	0.4068	1.755e-08	1.021e-05	177	172
CD69	0.4093	1.913e-08	1.081e-05	177	178
AIM2	0.4047	2.099e-08	1.153e-05	177	175
LY96	0.4041	2.223e-08	1.188e-05	177	177
LOC606724	0.4072	2.288e-08	1.191e-05	177	178
FCAR	0.4034	2.367e-08	1.197e-05	177	155
NCF1	0.4065	2.422e-08	1.197e-05	177	178
IL18RAP	0.4048	2.808e-08	1.354e-05	177	178
CLEC4E	0.4043	2.927e-08	1.378e-05	177	178
CCL8	0.3994	3.348e-08	1.54e-05	177	175
FPR2	0.3989	3.492e-08	1.569e-05	177	174
CSF3	0.3919	6.333e-08	2.783e-05	177	155
C1orf38	0.3933	7.276e-08	3.09e-05	177	178
FGF7	0.3932	7.344e-08	3.09e-05	177	178
RHOH	0.3913	8.6e-08	3.543e-05	177	178
PADI4	0.3865	9.852e-08	3.872e-05	177	160
IFITM1	0.3864	9.988e-08	3.872e-05	177	178
C1orf212	0.3861	1.019e-07	3.872e-05	177	178
CXCL11	0.3891	1.022e-07	3.872e-05	177	178
PDE4B	0.3889	1.038e-07	3.872e-05	177	178
DEFA1B	0.3854	1.08e-07	3.954e-05	177	110
TIGIT	0.3877	1.146e-07	4.071e-05	177	178
SRGN	0.3846	1.153e-07	4.071e-05	177	178
SNAI1	0.3857	1.343e-07	4.657e-05	177	178
S100A9	0.3853	1.386e-07	4.694e-05	177	178
GPR109A	0.3821	1.419e-07	4.694e-05	177	176
KLRD1	0.385	1.424e-07	4.694e-05	177	177
GMFG	0.3835	1.594e-07	5.167e-05	177	178
C2	0.3826	1.719e-07	5.484e-05	177	178
CCR1	0.3812	1.92e-07	5.972e-05	177	178
FPR3	0.3811	1.933e-07	5.972e-05	177	178
CST7	0.3808	1.98e-07	6.003e-05	177	178
SELE	0.3806	2.004e-07	6.003e-05	177	178
FPR1	0.3799	2.128e-07	6.212e-05	177	178
FAM49A	0.3798	2.136e-07	6.212e-05	177	178
RGS10	0.3794	2.201e-07	6.281e-05	177	178
CCL4	0.3765	2.224e-07	6.281e-05	177	178
IL27	0.3763	2.263e-07	6.302e-05	177	138
CCL5	0.3788	2.305e-07	6.329e-05	177	178
OBFC2A	0.3737	2.774e-07	7.513e-05	177	178
FCER1G	0.3734	2.838e-07	7.583e-05	177	178
LILRB5	0.3753	3.027e-07	7.877e-05	177	177
CYTIP	0.3711	3.414e-07	8.678e-05	177	178
RHOQ	0.371	3.423e-07	8.678e-05	177	178
SAR1A	0.3705	3.58e-07	8.961e-05	177	178
LOC400759	0.3702	3.643e-07	9.005e-05	177	175
CCR3	0.3699	3.744e-07	9.131e-05	177	165
SP140	0.3696	3.822e-07	9.131e-05	177	178
FCGR2B	0.3696	3.833e-07	9.131e-05	177	177
XCL2	0.3689	4.057e-07	9.55e-05	177	173
CXCR2	0.3685	4.166e-07	9.587e-05	177	174
PLA2G2A	0.3685	4.17e-07	9.587e-05	177	176
HMOX1	0.3707	4.306e-07	9.708e-05	177	178
CD80	0.3706	4.344e-07	9.708e-05	177	177
CXCL10	0.3705	4.369e-07	9.708e-05	177	178
SAMSN1	0.3698	4.621e-07	0.0001005	177	178
BTN2A2	0.3697	4.626e-07	0.0001005	177	178
SOCS3	0.3688	4.956e-07	0.0001065	177	178
CXCL2	0.3682	5.201e-07	0.0001106	177	178
C5AR1	0.3677	5.395e-07	0.0001135	177	178
IFI30	0.3672	5.589e-07	0.0001161	177	178
PRF1	0.3671	5.635e-07	0.0001161	177	178
IL24	0.3624	6.652e-07	0.0001343	177	167
TNFAIP3	0.3622	6.767e-07	0.0001343	177	178
STX11	0.3646	6.811e-07	0.0001343	177	178
CCL3	0.3644	6.898e-07	0.0001343	177	178
CD7	0.3618	6.947e-07	0.0001343	177	178
GPR97	0.3617	7.036e-07	0.0001343	177	178
APOBEC3G	1	1e-28	1e-24	178	178
APOBEC3H	0.7098	1.369e-28	1.353e-24	178	174
CCL5	0.7014	1.116e-27	7.355e-24	178	178
CTSW	0.6808	1.402e-25	6.93e-22	178	178
CD2	0.6786	2.301e-25	9.099e-22	178	178
NKG7	0.6749	5.202e-25	1.714e-21	178	178
CD6	0.6696	1.633e-24	3.988e-21	178	178
SUSD3	0.6696	1.644e-24	3.988e-21	178	178
APOBEC3D	0.6691	1.815e-24	3.988e-21	178	178
ARHGDIB	0.6642	5.139e-24	1.016e-20	178	178
CD8A	0.6627	7.14e-24	1.284e-20	178	178
APOBEC3F	0.6576	2.063e-23	3.4e-20	178	178
APOL3	0.657	2.306e-23	3.508e-20	178	178
CD3E	0.6563	2.644e-23	3.735e-20	178	178
SIRPG	0.6535	4.743e-23	6.252e-20	178	178
GZMA	0.6506	8.516e-23	1.053e-19	178	178
ARHGAP30	0.6501	9.278e-23	1.079e-19	178	178
TIGIT	0.6468	1.795e-22	1.972e-19	178	178
GBP5	0.6465	1.905e-22	1.982e-19	178	178
ICOS	0.6458	2.176e-22	2.151e-19	178	174
CD247	0.6455	2.331e-22	2.195e-19	178	178
CD3D	0.644	3.118e-22	2.802e-19	178	178
CD96	0.6423	4.369e-22	3.756e-19	178	178
SH2D1A	0.6419	4.71e-22	3.881e-19	178	175
CRTAM	0.6405	6.179e-22	4.887e-19	178	178
GZMH	0.6394	7.615e-22	5.792e-19	178	178
MAP4K1	0.639	8.259e-22	6.049e-19	178	178
IL12RB1	0.6381	9.756e-22	6.89e-19	178	178
LPXN	0.6379	1.017e-21	6.899e-19	178	178
ITGAL	0.6377	1.047e-21	6.899e-19	178	178
CXCR6	0.6356	1.561e-21	9.96e-19	178	178
KLRK1	0.6352	1.673e-21	1.034e-18	178	178
TRAF3IP3	0.6339	2.159e-21	1.294e-18	178	178
FAM26F	0.6313	3.531e-21	2.054e-18	178	178
SIT1	0.6295	4.889e-21	2.762e-18	178	178
IL2RB	0.6285	5.857e-21	3.202e-18	178	178
CD3G	0.6284	5.991e-21	3.202e-18	178	175
FYB	0.6268	8.015e-21	4.171e-18	178	178
GZMK	0.626	9.247e-21	4.688e-18	178	178
PRF1	0.6257	9.913e-21	4.834e-18	178	178
PYHIN1	0.6256	1.002e-20	4.834e-18	178	177
TBX21	0.6247	1.181e-20	5.558e-18	178	178
CD48	0.6239	1.355e-20	6.229e-18	178	178
NLRC3	0.6223	1.813e-20	8.149e-18	178	178
SASH3	0.6204	2.572e-20	1.13e-17	178	178
GZMB	0.6177	4.147e-20	1.759e-17	178	178
SP140	0.6177	4.18e-20	1.759e-17	178	178
IDO1	0.6168	4.855e-20	2e-17	178	178
TRIM22	0.6163	5.324e-20	2.148e-17	178	178
ACAP1	0.6156	5.978e-20	2.364e-17	178	178
XCL2	0.6155	6.182e-20	2.397e-17	178	173
TAGAP	0.6151	6.602e-20	2.51e-17	178	178
CD27	0.6139	8.063e-20	3.008e-17	178	178
FASLG	0.6137	8.347e-20	3.056e-17	178	178
CD180	0.6133	9.04e-20	3.25e-17	178	178
CCR5	0.6126	1.016e-19	3.589e-17	178	178
IKZF1	0.6119	1.153e-19	4.001e-17	178	178
PTPN7	0.6113	1.267e-19	4.32e-17	178	178
SLAMF1	0.6107	1.421e-19	4.762e-17	178	177
SLAMF6	0.6103	1.511e-19	4.979e-17	178	178
CORO1A	0.6094	1.78e-19	5.77e-17	178	178
LOC100233209	0.6089	1.922e-19	6.13e-17	178	178
ARHGAP25	0.6071	2.629e-19	8.252e-17	178	178
SLAMF7	0.6063	3.017e-19	9.296e-17	178	178
HLA-DMB	0.6062	3.056e-19	9.296e-17	178	178
CD69	0.6054	3.498e-19	1.048e-16	178	178
HLA-DRA	0.6051	3.702e-19	1.092e-16	178	178
GPR171	0.6047	3.951e-19	1.136e-16	178	177
TRAT1	0.6047	3.964e-19	1.136e-16	178	175
CXCL9	0.604	4.422e-19	1.249e-16	178	178
CD38	0.6037	4.675e-19	1.302e-16	178	177
SLA2	0.6033	4.988e-19	1.37e-16	178	178
CCL4	0.6028	5.424e-19	1.469e-16	178	178
BIN2	0.6014	6.854e-19	1.831e-16	178	178
GMFG	0.5995	9.486e-19	2.501e-16	178	178
CD8B	0.599	1.021e-18	2.657e-16	178	178
CYTIP	0.5988	1.072e-18	2.752e-16	178	178
HCLS1	0.5979	1.225e-18	3.105e-16	178	178
CD53	0.5978	1.259e-18	3.151e-16	178	178
PRKCQ	0.5973	1.357e-18	3.355e-16	178	177
P2RY10	0.5972	1.391e-18	3.396e-16	178	178
BTK	0.5969	1.452e-18	3.501e-16	178	178
LAMP3	0.5966	1.531e-18	3.648e-16	178	178
PDCD1	0.5958	1.746e-18	4.111e-16	178	178
LOC374443	0.5945	2.166e-18	5.038e-16	178	178
CD52	0.5939	2.368e-18	5.445e-16	178	178
HLA-DPB1	0.5938	2.43e-18	5.523e-16	178	178
LAP3	0.5899	4.57e-18	1.027e-15	178	178
LTA	0.5891	5.21e-18	1.157e-15	178	178
TARP	0.589	5.267e-18	1.157e-15	178	174
FCRL6	0.5883	5.865e-18	1.275e-15	178	176
DOCK2	0.5874	6.766e-18	1.454e-15	178	178
GPR65	0.5872	6.976e-18	1.483e-15	178	178
THEMIS	0.5866	7.691e-18	1.618e-15	178	177
WAS	0.5865	7.809e-18	1.625e-15	178	178
CLEC2D	0.586	8.501e-18	1.751e-15	178	178
ARHGAP15	0.5848	1.024e-17	2.088e-15	178	178
IL21R	0.5835	1.252e-17	2.502e-15	178	177
LY9	0.5835	1.252e-17	2.502e-15	178	177
ITK	0.5834	1.275e-17	2.522e-15	178	177
APOBEC3H	1	1e-41	1e-37	174	174
CCL5	0.8026	2.408e-41	2.381e-37	174	178
GZMH	0.7911	2.049e-39	1.35e-35	174	178
CD2	0.7861	1.305e-38	6.451e-35	174	178
NKG7	0.7796	1.32e-37	5.22e-34	174	178
CD3E	0.7561	3.097e-34	1.021e-30	174	178
CD3D	0.7497	2.248e-33	6.351e-30	174	178
CD247	0.7449	9.235e-33	2.283e-29	174	178
ITGAL	0.7431	1.581e-32	3.473e-29	174	178
GZMA	0.7391	5.095e-32	1.008e-28	174	178
TBX21	0.7338	2.285e-31	4.108e-28	174	178
CCR5	0.7335	2.532e-31	4.173e-28	174	178
SIRPG	0.7322	3.58e-31	5.446e-28	174	178
MAP4K1	0.7309	5.181e-31	7.318e-28	174	178
GZMK	0.7305	5.772e-31	7.391e-28	174	178
TRAF3IP3	0.7304	5.981e-31	7.391e-28	174	178
RASAL3	0.728	1.138e-30	1.273e-27	174	178
CD8A	0.728	1.159e-30	1.273e-27	174	178
CD48	0.7263	1.805e-30	1.852e-27	174	178
WAS	0.7262	1.873e-30	1.852e-27	174	178
TIGIT	0.7254	2.304e-30	2.108e-27	174	178
ACAP1	0.7254	2.353e-30	2.108e-27	174	178
ARHGAP9	0.7252	2.452e-30	2.108e-27	174	178
SASH3	0.7248	2.776e-30	2.287e-27	174	178
BIN2	0.7188	1.355e-29	1.072e-26	174	178
KLRK1	0.7186	1.427e-29	1.081e-26	174	178
CD52	0.7185	1.476e-29	1.081e-26	174	178
ZAP70	0.7177	1.807e-29	1.276e-26	174	178
CD6	0.7173	2.005e-29	1.367e-26	174	178
ICOS	0.7154	3.279e-29	2.161e-26	174	174
NCF1	0.7135	5.437e-29	3.468e-26	174	178
PARVG	0.7115	8.884e-29	5.49e-26	174	178
APOBEC3G	0.7098	1.369e-28	8.202e-26	174	178
CORO1A	0.7095	1.484e-28	8.47e-26	174	178
PTPN7	0.7095	1.499e-28	8.47e-26	174	178
TNFAIP8L2	0.7088	1.799e-28	9.884e-26	174	178
CD96	0.7083	2.04e-28	1.09e-25	174	178
GNGT2	0.7064	3.296e-28	1.715e-25	174	178
GMFG	0.7061	3.539e-28	1.794e-25	174	178
SIT1	0.7056	3.956e-28	1.956e-25	174	178
SH2D1A	0.7055	4.112e-28	1.983e-25	174	175
PSTPIP1	0.705	4.566e-28	2.15e-25	174	178
PYHIN1	0.7046	5.131e-28	2.36e-25	174	177
GBP5	0.7011	1.213e-27	5.449e-25	174	178
AIF1	0.7008	1.298e-27	5.703e-25	174	178
SUSD3	0.7	1.568e-27	6.74e-25	174	178
MYO1F	0.6999	1.621e-27	6.818e-25	174	178
CXCR6	0.6981	2.509e-27	1.034e-24	174	178
SLAMF1	0.698	2.574e-27	1.039e-24	174	177
TBC1D10C	0.6978	2.682e-27	1.042e-24	174	178
ARHGAP30	0.6978	2.687e-27	1.042e-24	174	178
HCST	0.6975	2.902e-27	1.088e-24	174	178
LST1	0.6975	2.916e-27	1.088e-24	174	178
HCLS1	0.6957	4.464e-27	1.635e-24	174	178
LOC100233209	0.6933	7.757e-27	2.789e-24	174	178
CRTAM	0.6917	1.138e-26	3.964e-24	174	178
HLA-DMB	0.6917	1.143e-26	3.964e-24	174	178
CD37	0.6915	1.186e-26	4.045e-24	174	178
DOK2	0.6914	1.218e-26	4.082e-24	174	178
CD53	0.6912	1.299e-26	4.283e-24	174	178
FAM26F	0.6905	1.512e-26	4.902e-24	174	178
FASLG	0.69	1.714e-26	5.466e-24	174	178
BTK	0.6897	1.839e-26	5.772e-24	174	178
PRF1	0.6875	3.023e-26	9.339e-24	174	178
LTA	0.6871	3.35e-26	1.019e-23	174	178
FCRL6	0.6865	3.853e-26	1.155e-23	174	176
CD27	0.6861	4.239e-26	1.251e-23	174	178
FAM78A	0.6848	5.681e-26	1.652e-23	174	178
PDCD1	0.6847	5.83e-26	1.671e-23	174	178
CTSW	0.6841	6.602e-26	1.865e-23	174	178
IL21R	0.6836	7.388e-26	2.058e-23	174	177
CD3G	0.6833	7.896e-26	2.168e-23	174	175
LSP1	0.6814	1.222e-25	3.31e-23	174	178
SNX20	0.6806	1.465e-25	3.915e-23	174	178
PLEK	0.6787	2.224e-25	5.863e-23	174	178
ARHGAP15	0.6783	2.469e-25	6.423e-23	174	178
GAB3	0.6782	2.519e-25	6.47e-23	174	178
LAPTM5	0.678	2.62e-25	6.643e-23	174	178
IKZF1	0.6771	3.16e-25	7.91e-23	174	178
HLA-DPB1	0.677	3.285e-25	8.107e-23	174	178
GPR171	0.6769	3.321e-25	8.107e-23	174	177
LOC100188949	0.6748	5.293e-25	1.276e-22	174	177
ARHGDIB	0.6743	5.967e-25	1.422e-22	174	178
CXCL9	0.6732	7.548e-25	1.777e-22	174	178
CYTIP	0.6722	9.407e-25	2.188e-22	174	178
NCKAP1L	0.671	1.202e-24	2.763e-22	174	178
MYO1G	0.6709	1.253e-24	2.848e-22	174	178
C1orf162	0.6706	1.31e-24	2.945e-22	174	178
GZMM	0.6699	1.525e-24	3.388e-22	174	178
IL2RB	0.6698	1.584e-24	3.48e-22	174	178
EOMES	0.6696	1.639e-24	3.561e-22	174	174
SPI1	0.6679	2.362e-24	5.051e-22	174	178
IL18BP	0.6679	2.376e-24	5.051e-22	174	178
EVI2B	0.6672	2.729e-24	5.74e-22	174	178
DPEP2	0.6658	3.688e-24	7.677e-22	174	178
TRAT1	0.6657	3.794e-24	7.814e-22	174	175
LPXN	0.6647	4.71e-24	9.602e-22	174	178
TXNDC3	0.664	5.458e-24	1.101e-21	174	166
DOCK2	0.6618	8.573e-24	1.712e-21	174	178
SP140	0.6608	1.048e-23	2.06e-21	174	178
